# Supplementary material for: Effects of the PCSK9 C378W Mutation on PCSK9 Levels and Lipid Profiles in Taiwanese Individuals: A Loss-of-Function Mutation with Potential Cardiovascular Benefits
Source: Genes (Basel). 2025 Sep 19;16(9):1113. doi: 10.3390/genes16091113 (PMC12470178; doi:10.3390/genes16091113)
Supplement: Supplementary file 1 [file genes-16-01113-s001.zip]

Archive with 1 entries (1 files):
- genes-3855460-supplementary.pdf
